# Supplementary material for: Hippocampal and Left Subcallosal Anterior Cingulate Atrophy in Psychotic Depression
Source: PLoS One. 2014 Oct 22;9(10):e110770. doi: 10.1371/journal.pone.0110770 (PMC4206433; doi:10.1371/journal.pone.0110770)
Supplement: Dataset S1 — All data underlying the current manuscript are presented here in comma-separated variable format for easy access. (CSV) [file pone.0110770.s001.csv]

Study_ID	sex_group	Group	HAMD1	Exclude	Reason_Excluded	InterpretWithCaution	Reason_Caution	Age	Gender	Education	Fam_Hx_AffectiveDisorders	FamHx_Group	PreviousECT	MriScanModality	lamygGM_trm	ramygGM_trm	lhippoTOT	lhippoGM	lhippoWM	lhippoCSF	rhippoTOT	rhippoGM	rhippoWM	rhippoCSF	lcrn_g	lcrn_w	lcrn_c	rcrn_g	rcrn_w	rcrn_c	Total_ICV	TOT_AMYG_trm	TOT_Hippo	AMYG_ratio_ICV_trm	Hippo_ratio_ICV_trm	Left_HC_ICV_Ratio	Right_HC_ICV_Ratio	A_rACC_R_confirmed	A_rACC_L_confirmed	A_dACC_R_confirmed	A_dACC_L_confirmed	B_drev_R_confirmed	B_drev_L_confirmed	A_mayb_R_confirmed	A_mayb_L_confirmed	bil_rACC_confirmed	bil_dACC_confirmed	bil_mayb_confirmed	Tot_Cran_GM_WM
1	3	1	45					51.36755647	1	12	1	2	0	1	1.061	1.055	2.118999958	2.119	0	0	1.947999954	1.948	0	0	367.281	244.204	114.836	373.329	242.066	96.4745	1438.1905	2.116	4.066999912	0.001471293	0.002827859	0.001473379	0.00135448	3.164834	2.784551	3.60483	3.070549	0.296474	0.19276	0.395997	0.371902	5.949385	6.675379	0.767899	1226.88
2	2	1	47					48.8678987	0	18	1	2	1	1	1.007	1.05	2.204999924	2.199	0	0.006	2.22300005	2.217	0	0.006	362.41	204.274	72.0097	366.13	208.039	68.848	1281.7107	2.057	4.427999973	0.001604886	0.003454758	0.001720357	0.001734401	2.820169	1.415323	4.726822	3.030739	0.731233	0.329998	0.343616	0.334188	4.235492	7.757561	0.677804	1140.853
3	2	1	42					22.21492129	0	13	1	2	0	1	1.184	1.15	2.217999935	2.218	0	0	2	2	0	0	387.525	192.689	30.6384	395.423	198.409	33.4272	1238.1116	2.334	4.217999935	0.001885129	0.003406801	0.001791438	0.001615363	2.422077	1.292752	3.159595	3.279023	0.689328	0.292284	0.384473	0.489234	3.714829	6.438618	0.873707	1174.046
4	3	1	31					29.48117728	1	14	1	2	0	1	1.288	1.263	2.071999788	2.064	0	0.008	2.13499999	2.135	0	0	473.69	291.577	76.3321	491.851	290.856	76.0094	1700.3155	2.551	4.206999779	0.00150031	0.002474247	0.001218597	0.001255649	1.722273	2.848455	4.388443	4.891297	0.744852	0.237808	0.790946	0.923993	4.570728	9.27974	1.714939	1547.974
5	2	1	43					48.39972621	0	9	0	1	0	1	0.737	0.801	2.306999922	2.289	0	0.018	2.042999983	2.043	0	0	361.118	249.696	108.849	357.316	259.148	102.204	1438.331	1.538	4.349999905	0.001069295	0.003024339	0.001603942	0.001420396	2.77617	1.673035	4.000827	3.777686	0.21057	0.397045	0.488187	0.642186	4.449205	7.778513	1.130373	1227.278
6	3	1	30					45.47022587	1	12	1	2	0	1	1.348	1.201	2.116000175	2.091	0	0.025	2.353999853	2.346	0	0.008	409.623	252.048	85.8769	417.268	252.239	91.6209	1508.6758	2.549	4.470000029	0.001689561	0.002962863	0.001402555	0.001560309	2.542552	3.492736	5.521959	3.358642	0.652662	0.226284	0.690376	0.496568	6.035288	8.880601	1.186944	1331.178
7	2	1	40					51.50992471	0	12	1	2	0	1	0.888	0.873	2.076999903	2.077	0	0	2.385999918	2.385	0	0.001	331.708	179.005	40.1518	344.785	179.815	46.6397	1122.1045	1.761	4.462999821	0.001569373	0.003977348	0.001850986	0.002126362	1.274943	2.682932	2.789789	4.534061	0.233617	0.314283	0.359331	0.371902	3.957875	7.32385	0.731233	1035.313
8			32	1	significant TBI to left hemisphere			-9	-9	-9	1	2	-	1	-9	-9	-9	-9	-9	-9	-9	-9	-9	-9	-9	-9	-9	-9	-9	-9	-9							3.765115	1.615417	4.4733	4.428253	0.212665	0.313236	0.485044	0.422187	5.380532	8.901553	0.907231
9	2	1	28	0	HC/amyg ANN fail. use for cingulate only			40.1889117	0	12	1	2	0	1											317.919	165.387	27.5773	334.446	170.401	30.3503	1046.0806							1.674083	3.057977	3.851019	2.549886	0.486092	0.248284	0.42114	0.407521	4.73206	6.400905	0.828661	988.153
11		1	39	0	HC/amyg ANN fail, use for cingulate only	1	ANN failed; amygdala traced manually	46.00136893	0	14	0	1	0	2	1.096	1.292									395.014	263.987	78.6201	405.48	276.317	99.1983	1518.6164	2.388		0.001572484				4.815869	5.310341	5.816338	5.155295	0.275522	0.499711	0.60971	0.79828	10.12621	10.971633	1.40799	1340.798
12	2	1	38					37.58521561	0	13	1	2	0	1	0.935	1.069	1.800999999	1.801	0	0	1.853999972	1.854	0	0	318.427	192.196	52.2548	326.957	190.269	55.3788	1135.4826	2.004	3.654999971	0.001764888	0.003218896	0.00158611	0.001632786	2.016652	1.123039	2.485981	3.134453	0.373997	0.149808	0.544758	0.445235	3.139691	5.620434	0.989993	1027.849
15	3	1	34					34.99247091	1	12	0	1	0	2	1.272	1.153	1.996999979	1.988	0	0.009	1.932000041	1.927	0.001	0.004	413.567	279.466	62.6629	413.502	279.545	62.9311	1511.674	2.425	3.92900002	0.001604182	0.002599105	0.001321052	0.001278053	2.133984	2.465029	4.285778	4.198826	0.255617	0.434759	0.419044	0.488187	4.599013	8.484604	0.907231	1386.08
18	3	1	35					47.1321013	1	9	1	2	0	2	1.31	1.203	2.075000048	2.071	0.003	0.001	2.115999937	2.112	0	0.004	424.593	215.96	90.544	413.335	214.079	84.5118	1443.0228	2.513	4.190999985	0.001741483	0.00290432	0.001437954	0.001466366	1.299038	0.729137	4.243873	3.362832	0.160285	0.16238	0.677804	0.530091	2.028175	7.606705	1.207895	1267.967
19	2	1	35					49.45927447	0	14	0	1	1	2	1.103	1.051	2.075999975	2.076	0	0	2.046999931	2.044	0.001	0.002	381.073	205.221	33.4953	397.729	205.748	37.4406	1260.7069	2.154	4.122999907	0.001708565	0.003270387	0.001646695	0.001623692	2.611695	1.318943	3.776639	3.06531	0.317426	0.275522	0.270284	0.413806	3.930638	6.841949	0.68409	1189.771
20	2	1	47					49.50034223	0	18	1	2	1	2	0.887	0.739	1.534000039	1.534	0	0	1.547000051	1.547	0	0	310.629	156.947	51.0993	313.387	161.018	61.1606	1054.2409	1.626	3.08100009	0.001542342	0.002922482	0.001455075	0.001467407	1.229896	2.104651	3.511593	2.950073	0.169713	0.250379	0.207427	0.408568	3.334547	6.461666	0.615995	941.981
22	2	1	45					43.1266256	0	12	1	2	1	2	1.049	1.069	2.002000093	2	0	0.002	2.108999968	2.106	0	0.003	387.509	227.918	49.992	386.066	225.187	55.207	1331.879	2.118	4.111000061	0.001590235	0.003086617	0.00150314	0.001583477	0.932374	2.879883	4.124445	3.64883	0.537425	0.35514	0.63171	0.475616	3.812257	7.773275	1.107326	1226.68
23	3	1	39					59.53456537	1	12	0	1	0	2	1.193	1.368	2.171000004	2.17	0	0.001	2.248000145	2.242	0	0.006	401.154	204.696	109.239	408.643	207.133	108.968	1439.833	2.561	4.419000149	0.001778678	0.003069106	0.001507814	0.001561292	1.645797	1.595512	2.822265	3.169024	0.314283	0.296474	0.530091	0.619138	3.241309	5.991289	1.149229	1221.626
25	3	1	40					51.20602327	1	18	1	2	1	2	0.993	1.111	2.087000132	2.085	0	0.002	2.059000015	2.056	0	0.003	382.736	207.529	68.0623	385.996	208.156	65.2327	1317.712	2.104	4.146000147	0.001596707	0.003146363	0.001583806	0.001562557	2.753122	0.877898	3.861495	3.171119	0.525901	0.271331	0.370854	0.419044	3.63102	7.032614	0.789898	1184.417
28	2	1	38					63.03080082	0	18	1	2	1	2	1.084	1.196	1.825000048	1.822	0.001	0.002	1.776000023	1.773	0	0.003	379.576	191.393	115.709	393.36	190.554	124.175	1394.767	2.28	3.601000071	0.001634682	0.002581793	0.001308462	0.001273331	3.093596	1.220467	3.666639	2.949026	0.860089	0.315331	0.6359	0.433711	4.314063	6.615665	1.069611	1154.883
29	2	1	35					50.89117043	0	12	1	2	1	2	1.119	0.986	2.213000059	2.213	0	0	2.367000103	2.367	0	0	384.313	270.637	58.8297	394.942	269.755	55.2468	1433.7235	2.105	4.580000162	0.001468205	0.003194479	0.001543533	0.001650946	1.445704	1.525322	3.549307	3.031787	0.346759	0.312188	0.7019	0.52171	2.971026	6.581094	1.22361	1319.647
30	2	1	38					50.40383299	0	11	1	2	0	2	1.086	1.109	2.017999887	2.017	0	0.001	2.046000004	2.046	0	0	378.881	232.662	35.0499	385.836	234.714	32.4466	1299.5895	2.195	4.063999891	0.001688995	0.003127141	0.001552798	0.001574343	2.160174	1.448846	4.415681	2.943788	0.325807	0.224189	0.667328	0.620186	3.60902	7.359469	1.287514	1232.093
C01	1	0						51	1	16		0		1	1.037	0.809	2.555000067	2.555	0	0	2.534000158	2.532	0	0.002	400.419	310.774	32.4571	423.175	309.726	29.3928	1505.9439	1.846	5.089000225	0.001225809	0.003379276	0.00169661	0.001682666	4.14016	1.799796	4.735203	3.364927	0.544758	0.371902	0.876851	0.891517	5.939956	8.10013	1.768368	1444.094
C02	0	0						47	0	15		0		1	1.31	1.219	2.053000212	2.051	0.002	0	1.944000006	1.944	0	0	380.335	257.982	55.4165	384.85	258.338	52.4193	1389.3408	2.529	3.997000217	0.001820288	0.002876904	0.001477679	0.001399225	2.290078	1.595512	4.325587	3.715877	0.467235	0.338378	0.479806	0.470377	3.88559	8.041464	0.950183	1281.505
C03	0	0						21	0	15		0		1	0.788	1.024	2.117000103	2.117	0	0	1.981999993	1.982	0	0	358.035	213.14	25.8226	371.712	215.171	29.5835	1213.4641	1.812	4.099000096	0.001493246	0.003377933	0.001744592	0.00163334	2.453506	1.913986	2.849503	3.358642	0.432663	0.44314	0.435806	0.313236	4.367492	6.208145	0.749042	1158.058
C04	1	0						30	1	15		0		1	1.15	1.066	2.400000095	2.4	0	0	2.347000122	2.345	0	0.002	389.008	244.79	29.7595	375.229	246.82	28.1326	1313.7391	2.216	4.747000217	0.001686788	0.003613351	0.001826847	0.001786504	1.089516	3.887685	3.787115	3.597497	0.340474	0.340474	0.577234	0.522758	4.977201	7.384612	1.099992	1255.847
C05	0	0						47	0	12		0		1	1.004	0.96	2.407999992	2.408	0	0	2.355000019	2.35	0.002	0.003	333.815	229.712	64.8932	354.343	231.766	70.8437	1285.3729	1.964	4.763000011	0.001527961	0.003705539	0.001873386	0.001832153	0.82866	1.602845	3.059025	3.782924	0.507044	0.268188	0.35514	0.497615	2.431505	6.841949	0.852755	1149.636
C06	1	0						46	1	16		0		1	1.393	1.329	2.534000158	2.499	0	0.035	2.773000002	2.77	0.002	0.001	446.756	273.366	74.2065	435.092	267.229	68.7725	1565.422	2.722	5.30700016	0.001738828	0.00339014	0.001618733	0.001771407	2.653599	1.710749	3.548259	3.797591	0.319521	0.459901	0.791994	0.724947	4.364348	7.34585	1.516941	1422.443
C07	0	0						51	0	16		0		1	1.04	1.227	2.055999994	2.056	0	0	1.891000032	1.891	0	0	354.742	205.225	53.7215	354.683	204.461	66.2792	1239.1117	2.267	3.947000027	0.001829536	0.003185346	0.001659253	0.001526093	2.336173	1.167039	3.475974	2.216745	0.690376	0.273427	0.30695	0.336283	3.503212	5.692719	0.643233	1119.111
C09	0	0						39	0	14		0		1	1.052	1.168	2.31799984	2.317	0.001	0	2.569999933	2.57	0	0	403.522	279.009	46.4521	393.236	277.859	37.3033	1437.3814	2.22	4.887999773	0.001544475	0.003400628	0.001612655	0.001787974	1.110468	3.374356	3.785019	2.993025	0.359331	0.263998	0.524853	0.401235	4.484824	6.778044	0.926088	1353.626
C11	0	0						45	0	14		0		1	1.102	1.018	2.078999996	2.074	0	0.005	2.256000042	2.256	0	0	382.968	230.138	50.718	375.562	235.288	45.4621	1320.1361	2.12	4.335000038	0.001605895	0.003283752	0.001574838	0.001708915	2.369697	1.281229	3.917018	3.085215	0.659995	0.282855	0.326855	0.434759	3.650926	7.002233	0.761614	1223.956
C12	0	0						38	0	16		0		1	1.228	1.21	2.023000002	2.022	0.001	0	2.013000011	2.013	0	0	384.403	227.344	38.1372	396.309	228.898	45.2055	1320.2967	2.438	4.036000013	0.001846555	0.003056889	0.001532231	0.001524657	3.025501	1.491798	4.213492	3.46445	0.82866	0.454663	0.807708	0.618091	4.517299	7.677942	1.425799	1236.954
C15	1	0						34	1	15		0		1	1.192	1.129	2.671999931	2.671	0	0.001	2.59100008	2.591	0	0	469.143	320.795	25.591	482.659	331.728	29.9386	1659.8546	2.321	5.263000011	0.001398315	0.00317076	0.00160978	0.00156098	2.082651	3.41207	3.598545	4.165302	0.49133	0.84647	0.607615	0.460949	5.494721	7.763847	1.068564	1604.325
C18	1	0						46	1	14		0		1	1.422	1.573	2.796999931	2.796	0	0.001	2.588000059	2.585	0	0.003	420.917	306.895	74.8508	434.255	306.02	86.7778	1629.7156	2.995	5.38499999	0.001837744	0.003304257	0.00171625	0.001588007	2.362363	1.470846	3.349213	4.339206	0.435806	0.423235	0.435806	0.467235	3.833209	7.688419	0.903041	1468.087
C19	0	0						50	0	16		0		1	0.888	0.911	2.024999857	2.024	0.001	0	2.04399991	2.044	0	0	306.48	202.774	36.9147	313.222	198.142	33.5644	1091.0971	1.799	4.068999767	0.001648799	0.003729274	0.00185593	0.001873344	2.863122	1.906652	2.844265	2.342459	0.244093	0.337331	0.288093	0.337331	4.769774	5.186724	0.625424	1020.618
C20	0	0						47	0	16		0		1	0.986	0.836	2.211999893	2.21	0.001	0.001	2.309999943	2.309	0	0.001	335.264	210.668	68.188	346.348	215.892	77.7621	1254.1221	1.822	4.521999836	0.001452809	0.003605709	0.001763784	0.001841926	1.981033	1.503322	3.298928	2.848455	0.579329	0.279712	0.54371	0.552091	3.484355	6.147383	1.095801	1108.172
C22	0	0						43	0	16		0		1	1.169	1.119	2.40899992	2.409	0	0	2.242000103	2.242	0	0	354.986	247.951	27.7659	365.473	240.584	27.3741	1264.134	2.288	4.651000023	0.001809935	0.003679199	0.001905652	0.001773546	3.111405	1.475037	3.776639	2.417887	0.671519	0.512282	0.584567	0.535329	4.586442	6.194526	1.119896	1208.994
C23	1	0						61	1	10		0		1	1.371	1.436	2.447999954	2.421	0.001	0.026	2.401000023	2.39	0	0.011	432.812	280.682	107.713	438.84	293.046	124.557	1677.65	2.807	4.848999977	0.001673174	0.002890353	0.001459184	0.001431169	2.263888	0.895708	3.8814	3.481212	0.452568	0.311141	0.752185	0.570948	3.159596	7.362612	1.323133	1445.38
C25	1	0						50	1	14		0		1	1.219	1.169	2.145999908	2.142	0	0.004	2.060000181	2.058	0	0.002	384.558	239.2	123.528	390.426	233.673	122.967	1494.352	2.388	4.20600009	0.001598017	0.002814598	0.001436074	0.001378524	1.118849	1.052849	2.699694	3.066358	0.40333	0.879993	0.553139	0.542663	2.171698	5.766052	1.095802	1247.857
C28	0	0		1	scan not accessible on server (will talk to gene...)			64	0	14		0		1			1.809999943	1.787	0.001	0.022	1.971000075	1.955	0.006	0.01	348.499	205.578	119.552	355.262	199.501	113.726	1342.118		3.781000018		0.002817189	0.001348615	0.001468574	2.537314	3.133405	3.716925	3.320928	0.538472	0.382378	0.423235	0.410664	5.670719	7.037853	0.833899	1108.84
C29	0	0						43	0	14		0		1	1.291	1.427	2.778000116	2.778	0	0	2.536000013	2.536	0	0	391.881	280.544	59.3147	397.476	282.322	55.9802	1467.5179	2.718	5.31400013	0.001852107	0.00362108	0.001892992	0.001728088	2.103603	3.361784	4.682822	3.420451	0.611805	0.38133	0.519615	0.51333	5.465387	8.103273	1.032945	1352.223
C30	0	0						55	0	12		0		1	1.066	0.975	2.128999949	2.126	0.001	0.002	2.280999899	2.28	0	0.001	384.535	214.306	54.9126	386.874	211.795	52.3711	1304.7937	2.041	4.409999847	0.001564232	0.003379845	0.001631676	0.001748169	1.971604	1.350371	4.501585	3.220357	0.558377	0.570948	0.438949	0.477711	3.321975	7.721942	0.91666	1197.51
