# Supplementary material for: Hippocampal and Left Subcallosal Anterior Cingulate Atrophy in Psychotic Depression
Source: PLoS One. 2014 Oct 22;9(10):e110770. doi: 10.1371/journal.pone.0110770 (PMC4206433; doi:10.1371/journal.pone.0110770)
Supplement: Variable Definitions S1 — Definitions for each variable heading in Dataset S1 and Dataset S2. (CSV) [file pone.0110770.s003.csv]

Variable Name	Description
Study_ID	Study ID
sex_group	Sorted by sex and group
Group	Psychotic Depression vs Control
HAMD1	Hamilton Depression Rating Scale
Exclude	Exclude pt from analysis?
Reason_Excluded	Why exclude from analysis
InterpretWithCaution	Yes/no
Reason_Caution	Why interpret with caution
Age	Age
Gender	Gender
Education	Education
Fam_Hx_AffectiveDisorders	Family history of 1st degree relative with affective disorder
FamHx_Group	Sorted by family History of depression and group
PreviousECT	Yes/no
MriScanModality	MR Scan Modality
lamygGM_trm	left amygdala gray matter
ramygGM_trm	right amygdala gray matter
lhippoTOT	left hippocampus total volume
lhippoGM	left hippocampus gray matter
lhippoWM	left hippocampus white matter
lhippoCSF	left hippocampus CSF
rhippoTOT	right hippo total
rhippoGM	right hippo gray
rhippoWM	right hippo white
rhippoCSF	right hippo csf
lcrn_g	left cranium gray
lcrn_w	left cranium white
lcrn_c	left cranium csf
rcrn_g	right cranium gray
rcrn_w	right cranium white
rcrn_c	right cranium csf
Total_ICV	total intracranial volume
TOT_AMYG_trm	total bilateral amygdala volume
TOT_Hippo	total bilateral hippocampal volume
AMYG_ratio_ICV_trm	total amygdala / total ICV
Hippo_ratio_ICV_trm	total hippocampus / total ICV
Left_HC_ICV_Ratio	left hippo / ICV
Right_HC_ICV_Ratio	right hippo / ICV
A_rACC_R_confirmed	right rostral ACC volume
A_rACC_L_confirmed	left rostral ACC volume
A_dACC_R_confirmed	right dorsal ACC
A_dACC_L_confirmed	left dorsal ACC vol
B_drev_R_confirmed	right subcallosal ACC vol
B_drev_L_confirmed	left subcallosal ACC vol
A_mayb_R_confirmed	right subgenual ACC vol
A_mayb_L_confirmed	left subgenual ACC vol
bil_rACC_confirmed	Bilateral rostral ACC
bil_dACC_confirmed	Bilateral dorsal ACC
bil_mayb_confirmed	Bilateral subgenual
Tot_Cran_GM_WM	Total Cranial Gray + White
